# Supplementary material for: Electrostatic Screening, Acidic pH and Macromolecular Crowding Increase the Self-Assembly Efficiency of the Minute Virus of Mice Capsid In Vitro
Source: Viruses. 2023 Apr 25;15(5):1054. doi: 10.3390/v15051054 (PMC10224108; doi:10.3390/v15051054)
Supplement: Supplementary file 1 [file viruses-15-01054-s001.zip]

Archive with 3 entries (3 files):
- viruses-2326868-supplementary/Fuertes et al Sup Mat.pdf
- viruses-2326868-supplementary/Video1.avi
- viruses-2326868-supplementary/Video2.avi
